# Supplementary material for: NET4 Modulates the Compactness of Vacuoles in Arabidopsis thaliana
Source: Int J Mol Sci. 2019 Sep 25;20(19):4752. doi: 10.3390/ijms20194752 (PMC6801981; doi:10.3390/ijms20194752)
Supplement: Supplementary file 1 [file ijms-20-04752-s001.zip]

Archive with 5 entries (4 files):
- ijms-589832-SI-to conversion/
- ijms-589832-SI-to conversion/ijms-589832-SI-to conversion.docx
- ijms-589832-SI-to conversion/Supplemental Movie S1.mp4
- ijms-589832-SI-to conversion/Supplemental Movie S2.mov
- ijms-589832-SI-to conversion/Supplemental Movie S3.mp4
